# Supplementary material for: Willingness to Pay for Dog Rabies Vaccine and Registration in Ilocos Norte, Philippines (2012)
Source: PLoS Negl Trop Dis. 2016 Mar 21;10(3):e0004486. doi: 10.1371/journal.pntd.0004486 (PMC4801174; doi:10.1371/journal.pntd.0004486)
Supplement: S2 File — (XLSX) [file pntd.0004486.s002.xlsx]

## Sheet: Data Selected for Analysis
id	Date	Barangaya/Village	Street/Porok/Sitio	munic	sex	age	hhowndog	1-4 dog/s vaccinated[atleast 1]	hhemployed	1wtpvaccinations	1wtpvaccinationf	2wtpregistrations	2wtpregistrationf	wtpeachyr	hhincome	hhtotal	1dogstotal	heardrab	rabsigndog	howpersonrab	rabsignperson	knowpersonrab	personillrab	sqrtWTPvaccineF	sqrtWTPregistrationF	agecat4	incomedam2	hhtotalcat	hhdogstotalcat	Column1	sec83ilikedogs
1	2012-08-06	Pangil	Sitio 1	5	0	25	Own dog(s)	no	1	135	0	50	0	NOT willing to pay every year	120,000 and below	10	1	1	0	0	0	2	0	0	0	20	1	2	1		5
2	2012-08-06	Pangil	Sitio 1	5	1	38	Does not own dog(s)		1	0	0	40	40	Willing to pay every year	120,000 and below	6	0	1	2			1	2	0	6.32456	20	1	2	0		4
3	2012-08-06	Pangil	Sitio 1	5	1	46	Own dog(s)	yes	1	0	0	40	40		120,000 and below	6	2	1	2	2	2	1	2	0	6.32456	40	1	2	1		4
4	2012-08-06	Pangil	Sitio 1	5	0	48	Own dog(s)	yes	1	175	0	50	0		120,000 and below	6	2	1	2	0	0	2	0	0	0	40	1	2	1		5
5	2012-08-06	Pangil	Sitio 1	5	1	29	Own dog(s)	no	1	65	135	50	30		120,000 and below	4	1	1	1	0	0	2	2	11.6189	5.47723	20	1	1	1		5
6	2012-08-06	Pangil	Sitio 1	5	0	43	Does not own dog(s)		1	155	25	70	70	Willing to pay every year	120,000 and below	5	0	1	2	2	0	2	2	5	8.3666	40	1	1	0		1
7	2012-08-06	Burayoc	Liwanag	3	1	36	Own dog(s)	no	1	65	25	20	20	Willing to pay every year	120,000 and below	4	1	1	2	2	2	2	0	5	4.47214	20	1	1	1		5
8	2012-08-06	Burayoc	Liwanag	3	1	56	Own dog(s)		0	0	45	20	40		120,000 and below	3	8	1	2	2	2	1	2	6.7082	6.32456	40	1	1	3		5
9	2012-08-06	Burayoc	Liwanag	3	0	38	Does not own dog(s)		1	105	0	40	0		120,000 and below	3	0	1				2	2	0	0	20	1	1	0		1
10	2012-08-06	Burayoc	Liwanag	3	0	56	Own dog(s)	no	1	195	195	40	100		120,000 and below	3	6	1	2	0	0	2	2	13.9642	10	40	1	1	2		5
11	2012-08-06	Burayoc	Liwanag	3	1	50	Does not own dog(s)		1	155	135	40	40		120,000 and below	6	0	1	2	2	2	2	2	11.6189	6.32456	40	1	2	0		5
12	2012-08-06	Pangil	Sitio 1	5	0		Own dog(s)	no		215	45	60	60				1							6.7082	7.74597				1
13	2012-08-06	Burayoc	Liwanag	3	0	75	Own dog(s)	no	0	155	5	40	0	Willing to pay every year	120,000 and below	6	3	1	2	2	2	1	2	2.23607	0	65	1	2	1		5
14	2012-08-06	Pangil	Sitio 1	5	1	29	Does not own dog(s)		1	85	45	0	20		120,000 and below	5	0	1	1	0	2	2	2	6.7082	4.47214	20	1	1	0		4
15	2012-08-06	Pangil	Sitio 1	5	0	41	Own dog(s)	no	1	65	0	30	0	NOT willing to pay every year	120,000 and below	14	1	1	2	0	0	2	2	0	0	40	1	3	1		5
16	2012-08-06	Burayoc	Liwanag	3	1	46	Own dog(s)	no	1	45	0	40	30	NOT willing to pay every year	120,000 and below	2	1	1	2	2	2	1	2	0	5.47723	40	1	1	1		4
17	2012-08-06	Burayoc	Liwanag	3	1	40	Own dog(s)	yes	0	155	175	50	60		120,000 and below	4	1	1	2	0	2	1	1	13.2288	7.74597	40	1	1	1		4
18	2012-08-06	Paayas	Daisy	16	1	47	Does not own dog(s)		1	135	45	20	70		120,000 and below	7	0	1	2	2	2	2	0	6.7082	8.3666	40	1	2	0		4
19	2012-08-06	Paayas	Daisy	16	1	39	Own dog(s)	yes	1	155	25	50	30		120,000 and below	7	1	1	0	2	1	2	2	5	5.47723	20	1	2	1		5
20	2012-08-06	Paayas	Daisy	16	0	60	Does not own dog(s)		1	0	10	60	60	Willing to pay every year	120,000 and below	1	0	1	2	2	2	2	2	3.16228	7.74597	40	1	1	0		5
21	2012-08-06	Paayas	Daisy	16	0	46	Does not own dog(s)		1	105	250	80	100		120,000 and below	2	0	1	0	0	0	2	1	15.8114	10	40	1	1	0		1
22	2012-08-06	Paayas	Daisy	16	1	43	Own dog(s)	no	1	155	45	40	40		120,000 and below	3	1	1			2	1	2	6.7082	6.32456	40	1	1	1		5
23	2012-08-06	Paayas	Daisy	16	0	67	Own dog(s)	no	0	105	105	40	20		120,000 and below	4	3	1	2	0	2	2	2	10.247	4.47214	65	1	1	1		5
24	2012-08-06	Paayas	Daisy	16	0	31	Does not own dog(s)		1	195	195	70	70		120,000 and below	4	0	1	2	0	0	2	0	13.9642	8.3666	20	1	1	0		5
25	2012-08-06	Paayas	Daisy	16	1	22	Own dog(s)	no	1	215	45	80	40		120,001 - 180,000	6	5	1	2	0	2	2	1	6.7082	6.32456	20	2	2	2		4
26	2012-08-06	Burayoc	Liwanag	3	1	47	Own dog(s)	no	1	195	0	80	20		120,000 and below	8	2	1	2	0	0	2	2	0	4.47214	40	1	2	1		5
27	2012-08-06	Barcelona	Toledo	10	0	46	Own dog(s)	no	1	135	135	30	30	Willing to pay every year	120,000 and below	7	5	1	2	2	1	1	1	11.6189	5.47723	40	1	2	2		2
28	2012-08-06	Burayoc	Liwanag	3	1	64	Does not own dog(s)		1	215	215	10	10	Willing to pay every year	120,000 and below	3	0	1	0	2	1	2	2	14.6629	3.16228	40	1	1	0		2
29	2012-08-06	Pangil	Sitio 1	5	1	43	Own dog(s)	yes	1	175	105	60	70		120,000 and below	2	7	1	2	1	2	1	2	10.247	8.3666	40	1	1	3		5
30	2012-08-06	Paayas	Daisy	16	1	31	Own dog(s)	no	1	135	135	40	90		120,000 and below	4	2	1	2	0	0	2	2	11.6189	9.48683	20	1	1	1		5
31	2012-08-06	Paayas	Daisy	16	1	45	Own dog(s)	no	1	85	155	20	30		120,000 and below	4	1	1	2	0	0	2	2	12.4499	5.47723	40	1	1	1		5
32	2012-08-07	Barcelona	Toledo	10	1	38	Does not own dog(s)		1	0	5	0	10	NOT willing to pay every year	120,000 and below	4	0	1	0	0	2	1	2	2.23607	3.16228	20	1	1	0		1
33	2012-08-07	San Marcelino	Santa Cruz	17	0	44	Own dog(s)	no	1	135	45	40	20	Willing to pay every year	120,000 and below	3	2	1	2	2	2	2	1	6.7082	4.47214	40	1	1	1		4
34	2012-08-07	Talugtog	Nasimbeng	10	1	27	Does not own dog(s)		1	195	195	70	60	Willing to pay every year	120,001 - 180,000	5	0	1	1	0	2	2	2	13.9642	7.74597	20	2	1	0		4
35	2012-08-07	San Marcelino	Santa Cruz	17	0	22	Own dog(s)	no	0	0	25	60	40	Willing to pay every year	120,000 and below	3	3	1	2	0	0	2	0	5	6.32456	20	1	1	1		5
36	2012-08-07	Barcelona	Toledo	10	0	60	Own dog(s)	no	1	105	85	40	40	Not sure	120,000 and below	3	1	1	0	2	0	2	0	9.21954	6.32456	40	1	1	1		4
37	2012-08-07	Barcelona	Toledo	10	0	50	Own dog(s)	yes	1	155	0	30	50	Willing to pay every year	120,000 and below	8	1	1	2	2	2	2	2	0	7.07107	40	1	2	1		5
38	2012-08-07	San Marcelino	Santa Cruz	17	1	52	Does not own dog(s)		1	135	65	30	30	Willing to pay every year	120,000 and below	4	0	1	2	2	2	1	2	8.06226	5.47723	40	1	1	0		1
39	2012-08-07	Barcelona	Toledo	10	0	44	Own dog(s)	no	1	85	85	30	10	Willing to pay every year	120,000 and below	5	2	1	2	0	0	2	2	9.21954	3.16228	40	1	1	1		4
40	2012-08-07	San Marcelino	Santa Cruz	17	1	75	Does not own dog(s)		1	45	45	60	60	Willing to pay every year	120,000 and below	4	0	1	2	0	0	2	2	6.7082	7.74597	65	1	1	0		5
41	2012-08-07	San Marcelino	Santa Cruz	17	1	60	Own dog(s)		1	155	45	40	20	Willing to pay every year	120,000 and below	2	1	1	2	2	0	2	0	6.7082	4.47214	40	1	1	1		5
42	2012-08-07	San Marcelino	Santa Cruz	17	1	63	Does not own dog(s)		1	5	25	30	0	NOT willing to pay every year	120,000 and below	7	0	1	2	0	2	1	2	5	0	40	1	2	0		4
43	2012-08-07	San Marcelino	Santa Cruz	17	1	47	Does not own dog(s)		1	105	65	50	40	Willing to pay every year	120,000 and below	6	0	1	2	0	2	2	0	8.06226	6.32456	40	1	2	0		1
44	2012-08-07	San Marcelino	Santa Cruz	17	1	35	Does not own dog(s)		1	105	135	40	40	Willing to pay every year	120,000 and below	1	0	1				2	2	11.6189	6.32456	20	1	1	0		2
45	2012-08-07	San Marcelino	Santa Cruz	17	1	26	Does not own dog(s)		1	5	5	50	50	Willing to pay every year	120,000 and below	5	0	1	0	0	0	2	2	2.23607	7.07107	20	1	1	0		3
46	2012-08-07	San Marcelino	Santa Cruz	17	1	27	Does not own dog(s)		1	215	85	40	40	Willing to pay every year	120,000 and below	4	0	1	2	0	0	2	2	9.21954	6.32456	20	1	1	0		3
47	2012-08-07	Barcelona	Toledo	10	0	71	Own dog(s)	yes	0	195	0	40	40	NOT willing to pay every year	120,000 and below	5	3	1	2	2	2	1	2	0	6.32456	65	1	1	1		5
48	2012-08-07	Barcelona	Toledo	10	1	47	Own dog(s)	no	1	45	105	30	30	Willing to pay every year	120,000 and below	5	2	1	2	0	2	2	2	10.247	5.47723	40	1	1	1		5
49	2012-08-07	Talugtog	Nasimbeng	10	1	30	Own dog(s)	yes	1	215	215	80	80	Willing to pay every year	120,000 and below	4	1	1	2	0	0	2	0	14.6629	8.94427	20	1	1	1		4
50	2012-08-07	Talugtog	Nasimbeng	10	1	44	Own dog(s)	yes	1	195	195	80	50	Willing to pay every year	120,000 and below	4	1	1	2	2	2	1	2	13.9642	7.07107	40	1	1	1		4
51	2012-08-07	Talugtog	Nasimbeng	10	1	27	Does not own dog(s)		1	105	135	40	20	Willing to pay every year	120,001 - 180,000	6	0	1	0	1	0	2	0	11.6189	4.47214	20	2	2	0		2
52	2012-08-07	Talugtog	Nasimbeng	10	1	49	Own dog(s)	yes	1	215	105	60	70	Willing to pay every year	120,000 and below	1	1	1	0	0	0	2	1	10.247	8.3666	40	1	1	1		4
53	2012-08-07	Barcelona	Toledo	10	0	37	Own dog(s)	no	1	195	85	40	40	Willing to pay every year	120,000 and below	3	1	1	2	0	2	2	0	9.21954	6.32456	20	1	1	1		4
54	2012-08-07	Talugtog	Nasimbeng	10	0	55	Own dog(s)	yes	1	215	85	80	80	Willing to pay every year	120,000 and below	6	1	1	2	0	2	2	2	9.21954	8.94427	40	1	2	1		5
55	2012-08-07	Talugtog	Nasimbeng	10	0	41	Own dog(s)	yes	1	195	105	0	10	Willing to pay every year	120,000 and below	1	1	1	2	0	0	2	1	10.247	3.16228	40	1	1	1		5
56	2012-08-07	Barcelona	Toledo	10	1	34	Does not own dog(s)		0	215	300	0	10	Willing to pay every year	120,000 and below	3	0	1	0	0	0	2	2	17.3205	3.16228	20	1	1	0		5
57	2012-08-07	Talugtog	Nasimbeng	10	1	32	Own dog(s)	yes	1	135	135	80	80		120,000 and below	5	5	1	2	0	0	2	0	11.6189	8.94427	20	1	1	2		5
58	2012-08-07	Talugtog	Nasimbeng	10	1	31	Own dog(s)	yes	0	155	155	10	10	Willing to pay every year		4	1	1	0	0	0	2	2	12.4499	3.16228	20		1	1		4
59	2012-08-07	Talugtog	Nasimbeng	10	1	58	Does not own dog(s)		1	65	85	30	30	Willing to pay every year	120,000 and below	3	0	1	2	0	2	2	2	9.21954	5.47723	40	1	1	0		2
60	2012-08-07	Barcelona	Toledo	10	1	45	Own dog(s)	no	1	45	500	60	100	Willing to pay every year	120,000 and below	5	1	1	2	0	2	1	2	22.3607	10	40	1	1	1		5
61	2012-08-08	Calayab	Sitio 6	1	1	67	Own dog(s)	yes	0	45	65	60	50	Willing to pay every year	120,000 and below	10	3	1	2	2	2	2	2	8.06226	7.07107	65	1	2	1		5
62	2012-08-08	Calayab	Sitio 6	1	1	43	Own dog(s)	no	0	0	0	50	0	Willing to pay every year	120,000 and below	6	1	1	2	0	0	2	0	0	0	40	1	2	1		4
63	2012-08-08	Calayab	Sitio 6	1	0	50	Own dog(s)	yes	1	45	105	50	100	Willing to pay every year	180,001 - 240,001	7	1	1	2	2	0	2	2	10.247	10	40	2	2	1		5
64	2012-08-08	Calayab	Sitio 6	1	1	42	Does not own dog(s)		1	105	135	40	50		120,000 and below	4	0	1	2	0	0	2		11.6189	7.07107	40	1	1	0		1
65	2012-08-08	Calayab	Sitio 6	1	1	29	Own dog(s)	yes	1	105	105	40	20		120,001 - 180,000	10	3	1	2	0	0	2	2	10.247	4.47214	20	2	2	1
66	2012-08-08	Calayab	Sitio 6	1	1	65	Own dog(s)	yes	1	215	175	80	50	Willing to pay every year	120,000 and below	3	4	1	2	2	0	2	0	13.2288	7.07107	65	1	1	2		4
67	2012-08-08	Calayab	Sitio 6	1	0	29	Own dog(s)	no	1	135	135	60	60	Willing to pay every year	240,001 - 300,000	7	1	1	2	0	0	2	0	11.6189	7.74597	20	2	2	1		2
68	2012-08-08	Calayab	Sitio 6	1	0	39	Does not own dog(s)		1	105	135	20	40	Willing to pay every year	120,000 and below	5	0	1	2	2	2	1	2	11.6189	6.32456	20	1	1	0		4
69	2012-08-08	Bacsil	Zone 3	4	0	65	Own dog(s)	no	0	5	25	30	30	Willing to pay every year	120,000 and below	4	1	1	2	0	0	2	2	5	5.47723	65	1	1	1		4
70	2012-08-08	Apaya	Centro A	1	1	90	Own dog(s)	no	1	25	25	20	15	Willing to pay every year	120,000 and below	4	1	1	0	0	0	1	0	5	3.87298	65	1	1	1		5
71	2012-08-08	Apaya	Centro A	1	0	40	Own dog(s)	no	1	135	135	10	10	Willing to pay every year	120,000 and below	3	3	1	2	0	0	2	0	11.6189	3.16228	40	1	1	1		5
72	2012-08-08	Bacsil	Zone 3	4	1	78	Own dog(s)	don't know	0	45	0	10	0	Willing to pay every year	120,000 and below	2	1	1	2	0	2	2	0	0	0	65	1	1	1		5
73	2012-08-08	Apaya	Centro A	1	1	42	Own dog(s)	no	1	195	195	60	10	Willing to pay every year	120,000 and below	4	1	1	0	0	2	2	2	13.9642	3.16228	40	1	1	1		5
74	2012-08-08	Apaya	Centro A	1	1	35	Does not own dog(s)		1	0	85	50	60	Willing to pay every year	120,000 and below	6	0	1	2	2	2	1	2	9.21954	7.74597	20	1	2	0		4
75	2012-08-08	Apaya	Centro A	1	1	35	Does not own dog(s)		1	215	105	80	30	Willing to pay every year	240,001 - 300,000	5	0	1	2	2	2	1	2	10.247	5.47723	20	2	1	0		4
76	2012-08-08	Calayab	Sitio 6	1	1	34	Own dog(s)	yes	0	155	135	50	50	Willing to pay every year	120,000 and below	11	2	1	2	0	0	2	2	11.6189	7.07107	20	1	3	1		5
77	2012-08-08	Bacsil	Zone 3	4	0	66	Does not own dog(s)		1	215	0	10	0	Willing to pay every year	120,000 and below	5	0	1	2	0	0	1	2	0	0	65	1	1	0		1
78	2012-08-08	Bacsil	Zone 3	4	1	36	Own dog(s)	yes	1	215	105	50	40	Willing to pay every year	120,000 and below	9	1	1	2	0	2	2	2	10.247	6.32456	20	1	2	1		4
79	2012-08-08	Bacsil	Zone 3	4	1	80	Own dog(s)	no	0	105	0	40	0	NOT willing to pay every year	120,000 and below	7	1	1	0	0	0	2	0	0	0	65	1	2	1		5
80	2012-08-08	Bacsil	Zone 3	4	1	49	Does not own dog(s)		1	175	45	40	20	Willing to pay every year	120,000 and below	4	0	1	2	2	2	2	2	6.7082	4.47214	40	1	1	0		4
81	2012-08-08	Apaya	Centro A	1	1	66	Own dog(s)	yes	0	175	175	70	80	Willing to pay every year	120,000 and below	8	2	1	2	0	0	2	0	13.2288	8.94427	65	1	2	1		4
82	2012-08-08	Santa Rita	Pablacion	4	0	40	Own dog(s)	no	1	45	25	50	10	Willing to pay every year	120,000 and below	3	3	1	2	2	0	2	1	5	3.16228	40	1	1	1		4
83	2012-08-08	Bacsil	Zone 3	4	1	22	Does not own dog(s)		1	45	175	30	150	Willing to pay every year	120,001 - 180,000	6	0	1	2	2	2	2	2	13.2288	12.2475	20	2	2	0		2
84	2012-08-08	Santa Rita	Pablacion	4	1	47	Own dog(s)	no	1	175	45	50	50	Willing to pay every year	120,000 and below	9	8	1	2	2	2	2	1	6.7082	7.07107	40	1	2	3		4
85	2012-08-08	Bacsil	Zone 3	4	1	57	Own dog(s)	no	1	85	25	50	0	NOT willing to pay every year	120,000 and below	5	5	1	2	2	2	1	1	5	0	40	1	1	2		5
86	2012-08-08	Santa Rita	Proper	4	1	51	Own dog(s)	yes	1	105	25	40	30	Willing to pay every year	120,000 and below	3	2	1	2	2	2	1	2	5	5.47723	40	1	1	1		4
87	2012-08-08	Bacsil	Zone 3	4	1	38	Own dog(s)	no	1	105	135	50	50	Willing to pay every year	300,001 - 360,000	6	1	1	2	2	0	2	2	11.6189	7.07107	20	2	2	1		5
88	2012-08-08	Santa Rita	Pablacion	4	0	82	Own dog(s)	yes	0	105	85	40	40	Willing to pay every year	120,000 and below	5	1	1	2	0	0	3		9.21954	6.32456	65	1	1	1		5
89	2012-08-08	Santa Rita	Pablacion	4	1	60	Own dog(s)	no	1	175	45	40	20	Willing to pay every year	120,000 and below	3	2	1	0	0	0	2	0	6.7082	4.47214	40	1	1	1		5
90	2012-08-08	Santa Rita	Pablacion	4	1	28	Own dog(s)	no	1	195	215	80	80	Willing to pay every year	120,000 and below	5	1	1	0	0	0	2	0	14.6629	8.94427	20	1	1	1		5
91	2012-08-08	Santa Rita	Pablacion	4	1	71	Own dog(s)	no	1	105	65	70	40	Willing to pay every year	120,000 and below	6	1	1	0	0	0	2	0	8.06226	6.32456	65	1	2	1		5
92	2012-08-08	Santa Rita	Pablacion	4	0	70	Own dog(s)	no	0	65	0	0	10	Willing to pay every year	120,000 and below	7	1	1	0	0	0	2	0	0	3.16228	65	1	2	1		5
93	2012-08-08	Santa Rita	Pablacion	4	1	48	Own dog(s)	yes	0	85	85	80	80	Willing to pay every year	120,000 and below	4	3	1	2	0	0	1	2	9.21954	8.94427	40	1	1	1		5
94	2012-08-08	Calayab	Sitio 6	1	1	30	Does not own dog(s)		1	45	155	30	60		120,000 and below	5	0	1	0	2	0	2	2	12.4499	7.74597	20	1	1	0		4
95	2012-08-08	Apaya	Centro A	1	1	49	Own dog(s)	yes	1	105	45	40	50	Willing to pay every year	120,000 and below	6	2	1	2	0	0	2	2	6.7082	7.07107	40	1	2	1		5
96	2012-08-08	Apaya	Centro A	1	0	57	Own dog(s)	yes	1	105	45	40	30	Willing to pay every year	120,000 and below	3	6	0	0	0	0	2	1	6.7082	5.47723	40	1	1	2		5
97	2012-08-08	Apaya	Surgui	1	1	43	Own dog(s)	no	1	175	155	50	50	Willing to pay every year	120,000 and below	4	1	1	0	0	0	2	2	12.4499	7.07107	40	1	1	1		5
98	2012-08-08	Apaya	Surgui	1	1	30	Does not own dog(s)		0	195	500	30	100	Willing to pay every year	120,000 and below	5	0	1	0	0	0	2	2	22.3607	10	20	1	1	0		5
99	2012-08-08	Santa Rita	Pablacion	4	0	82	Own dog(s)	yes	0	85	25	30	40	Willing to pay every year	120,000 and below	3	4	1	2	2	1	2	2	5	6.32456	65	1	1	2		5
100	2012-08-08	Bacsil	Zone 3	4	0	41	Own dog(s)	yes	1	195	85	20	0	Willing to pay every year	120,000 and below	4	2	1	2	0	2	2	2	9.21954	0	40	1	1	1		5
101	2012-08-09	Baay	3	15	0	49	Own dog(s)	no	1	85	105	10	20	Willing to pay every year	120,001 - 180,000	2	1	1	2	0	2	2	2	10.247	4.47214	40	2	1	1		5
102	2012-08-09	Quiling Norte	2	15	1	49	Own dog(s)	yes	1	135	65	40	30		120,000 and below	4	2	1	2	0	2	1	2	8.06226	5.47723	40	1	1	1		5
103	2012-08-09	Gabut Sur	1	13	0	35	Own dog(s)	yes	1	215	45	20	40	NOT willing to pay every year	120,001 - 180,000	5	1	1	2	0		2	1	6.7082	6.32456	20	2	1	1		5
104	2012-08-09	Gabut Sur	1	13	0	37	Does not own dog(s)		1	0	45	50	50	Willing to pay every year	120,000 and below	3	0	1	0	0	0	2	0	6.7082	7.07107	20	1	1	0		2
105	2012-08-09	Gabut Sur	1	13	1	31	Does not own dog(s)		1	155	155	10	30	Willing to pay every year	120,000 and below	4	0	1	2	0	0	2	2	12.4499	5.47723	20	1	1	0		5
106	2012-08-09	Gabut Sur	1	13	1	37	Own dog(s)	yes	1	215	300	60	60	Not sure	120,000 and below	4	2	1	2	2	2	2	2	17.3205	7.74597	20	1	1	1		5
107	2012-08-09	Baay	3	15	1	25	Does not own dog(s)		1	5	25	30	30	Willing to pay every year	120,000 and below	3	0	1	0	0	2	1	2	5	5.47723	20	1	1	0		2
108	2012-08-09	Baay	3	15	1	40	Own dog(s)	no	1	175	175	0	50	Willing to pay every year	180,001 - 240,001	4	1	1	2	2	2	2	2	13.2288	7.07107	40	2	1	1		5
109	2012-08-09	Baay	3	15	0	42	Own dog(s)	no	1	215	300	40	50	Willing to pay every year	120,000 and below	3	2	1	2	2	2	2	2	17.3205	7.07107	40	1	1	1		5
110	2012-08-09	Quiling Norte	2	15	0	46	Own dog(s)	no	1	175	195	10	10	Willing to pay every year	120,000 and below	6	2	1	2	0	2	2	0	13.9642	3.16228	40	1	2	1		5
111	2012-08-09	Baay	3	15	1	55	Own dog(s)	no	1	175	45	20	20	Willing to pay every year	120,000 and below	3	5	1	2	0	2	1	2	6.7082	4.47214	40	1	1	2		5
112	2012-08-09	Gabut Sur	1	13	0	49	Own dog(s)	no	1	195	0	40	0	Willing to pay every year	120,000 and below	3	2	1	2	0	0	2	0	0	0	40	1	1	1		5
113	2012-08-09	Baay	3	15	0	58	Does not own dog(s)		1	195	105	70	80	Willing to pay every year	120,000 and below	3	0	1	2	2	2	2	2	10.247	8.94427	40	1	1	0		2
114	2012-08-09	Bulbulala	Mahogany	7	1	22	Does not own dog(s)		1	105	105	80	80	Willing to pay every year	120,000 and below	4	0	1	2	2	0	2	1	10.247	8.94427	20	1	1	0		1
115	2012-08-09	Quiling Norte	2	15	1	31	Own dog(s)	no	1	215	25	10	10	Willing to pay every year	120,000 and below	5	3	1	2	0	0	2	0	5	3.16228	20	1	1	1		5
116	2012-08-09	Quiling Norte	2	15	0	32	Own dog(s)	no	1	105	65	40	50		120,001 - 180,000	5	2	1	2	0	2	1	2	8.06226	7.07107	20	2	1	1		5
117	2012-08-09	Quiling Norte	2	15	0	37	Own dog(s)	no	1	45	65	40	50	Willing to pay every year	120,000 and below	5	1	1	2	0	0	2	2	8.06226	7.07107	20	1	1	1		5
118	2012-08-09	Quiling Norte	2	15	1	71	Own dog(s)	yes	1	155	175	0	50	NOT willing to pay every year	120,000 and below	1	2	1	2	0	0	2	2	13.2288	7.07107	65	1	1	1		5
119	2012-08-09	Quiling Norte	2	15	0	70	Does not own dog(s)		1	135	105	70	50	Willing to pay every year	120,000 and below	4	0	1	2	2	0	2	1	10.247	7.07107	65	1	1	0		4
120	2012-08-09	Quiling Norte	2	15	1	60	Own dog(s)	no	1	25	25	40	40	Willing to pay every year	120,000 and below	14	2	1	0	0	0	2	2	5	6.32456	40	1	3	1		5
121	2012-08-09	Quiling Norte	2	15	0	43	Own dog(s)	yes	1	105	25	70	10	NOT willing to pay every year	120,001 - 180,000	5	9	1	0	0	0	2	0	5	3.16228	40	2	1	3		3
122	2012-08-09	Quiling Norte	2	15	1	46	Own dog(s)	yes	1	25	25	20	20	Willing to pay every year	120,000 and below	3	2	1	2	0	0	2	2	5	4.47214	40	1	1	1		5
123	2012-08-09	Baay	3	15	1	44	Own dog(s)	no	1	85	85	10	10	Willing to pay every year	120,000 and below	5	1	1	2	2	2	2	2	9.21954	3.16228	40	1	1	1		4
124	2012-08-09	Baay	3	15	0	63	Own dog(s)	no	1	175	175	0	10		120,000 and below	1	1	1	0	2	2	1	1	13.2288	3.16228	40	1	1	1		4
125	2012-08-09	Saud	Paratong	13	1	57	Own dog(s)	no	0	85	85	10	10	Willing to pay every year	120,000 and below	6	2	1	2	2	2	1	2	9.21954	3.16228	40	1	2	1		5
126	2012-08-09	Gabut Sur	1	13	1	22	Own dog(s)	yes	1	135	215	20	80	Willing to pay every year	120,000 and below	6	1	1	2	0	2	2	2	14.6629	8.94427	20	1	2	1		5
127	2012-08-09	Saud	Paratong	13	0	73	Does not own dog(s)		0	45	65	40	80	Willing to pay every year	120,000 and below	2	0	1	0	0	0	2	1	8.06226	8.94427	65	1	1	0		4
128	2012-08-09	Gabut Sur	1	13	0	48	Does not own dog(s)		1	155	0	20	0	Willing to pay every year	120,000 and below	2	0	1	0	0	0	2	0	0	0	40	1	1	0		5
129	2012-08-09	Bulbulala	Mahogany	7	1	41	Does not own dog(s)		1	85	85	0	20	Willing to pay every year	120,000 and below	3	0	1	2	2	2	1	2	9.21954	4.47214	40	1	1	0		1
130	2012-08-09	Bulbulala	Mahogany	7	1	52	Does not own dog(s)		1	0	0	80	90	Willing to pay every year	120,000 and below	1	0	1	2	0	2	1	0	0	9.48683	40	1	1	0		1
131	2012-08-09	Bulbulala	Mahogany	7	0	39	Own dog(s)		1	25	25	10	20	Willing to pay every year	120,000 and below	6	2	1	2	2	2	2	2	5	4.47214	20	1	2	1		2
132	2012-08-09	Bulbulala	Mahogany	7	0	43	Does not own dog(s)		1	135	85	0	20	NOT willing to pay every year	120,000 and below	5	0	1	2	2	2	2	1	9.21954	4.47214	40	1	1	0		1
133	2012-08-09	Bulbulala	Mahogany	7	0	49	Own dog(s)	no	1	105	105	50	0	NOT willing to pay every year	120,000 and below	5	2	1	0	0	0	1	0	10.247	0	40	1	1	1		5
134	2012-08-09	Bulbulala	Mahogany	7	1	72	Own dog(s)	no	0	85	45	40	0	Willing to pay every year	120,000 and below	1	1	1	0	0		2	0	6.7082	0	65	1	1	1		2
135	2012-08-09	Bulbulala	Mahogany	7	1	37	Own dog(s)		1	85	85	10	10	Willing to pay every year	120,001 - 180,000	4	1	1	2	0	2	2	1	9.21954	3.16228	20	2	1	1		4
136	2012-08-09	Bulbulala	Mahogany	7	1	31	Own dog(s)	no	1	215	135	80	50	Willing to pay every year	120,000 and below	6	1	1	2	2		1		11.6189	7.07107	20	1	2	1		5
137	2012-08-09	Baay	3	15	1	68	Own dog(s)	no	1	175	105	60	50		120,001 - 180,000	3	5	1	0	2	2	1	1	10.247	7.07107	65	2	1	2		5
138	2012-08-09	Bulbulala	Mahogany	7	1	22	Does not own dog(s)		1	135	155	50	60	Willing to pay every year	120,000 and below	5	0	1	0	2	0	2	2	12.4499	7.74597	20	1	1	0		4
139	2012-08-09	Saud	Paratong	13	1	70	Does not own dog(s)		0	105	0	30	0	NOT willing to pay every year	120,000 and below	1	0	1	2	0	2	2	0	0	0	65	1	1	0		1
140	2012-08-09	Gabut Sur	1	13	1	28	Does not own dog(s)		1	25	25	70	50	Willing to pay every year	120,000 and below	4	0	1	0	0	0	2	2	5	7.07107	20	1	1	0		5
141	2012-08-09	Saud	Paratong	13	0	72	Own dog(s)	no	1	25	85	0	20	Willing to pay every year	120,000 and below	6	1	1	1	2		2	2	9.21954	4.47214	65	1	2	1		5
142	2012-08-09	Santa Maria	Lussoc	1	1	60	Own dog(s)	no	1	5	5	40	0	Willing to pay every year	120,000 and below	7	1	1	2	2	2	1	2	2.23607	0	40	1	2	1		5
143	2012-08-09	Baay	3	15	1	44	Own dog(s)	no	1	45	25	40	0	Willing to pay every year	120,000 and below	3	1	1	0	0	0	2	0	5	0	40	1	1	1		5
144	2012-08-09	Saud	Paratong	13	0	34	Does not own dog(s)		1	65	300	30	200	Willing to pay every year	120,001 - 180,000	6	0	1	2	0	1	1	1	17.3205	14.1421	20	2	2	0		4
145	2012-08-09	Santa Maria	Lussoc	1	1	53	Does not own dog(s)		1	5	5	20	20	Willing to pay every year	120,000 and below	3	0	1	2	2	2	1	2	2.23607	4.47214	40	1	1	0		5
146	2012-08-09	Santa Maria	Lussoc	1	0	27	Does not own dog(s)		1	135	0	50	0		120,000 and below	2	0	1	0	0	0	2	0	0	0	20	1	1	0		4
147	2012-08-09	Santa Maria	Lussoc	1	1	45	Does not own dog(s)		1	25	85	50	80	Willing to pay every year	120,000 and below	7	0	1	0	2	0	2	2	9.21954	8.94427	40	1	2	0		5
148	2012-08-09	Santa Maria	Lussoc	1	1	48	Own dog(s)	yes	1	175	105	30	30	Willing to pay every year	120,000 and below	5	2	1	2	0	2	2	2	10.247	5.47723	40	1	1	1		4
149	2012-08-09	Santa Maria	Lussoc	1	1	47	Own dog(s)	yes	1	135	135	20	30	Willing to pay every year	120,000 and below	7	1	1	0	0	0	2	2	11.6189	5.47723	40	1	2	1		5
150	2012-08-09	Santa Maria	Lussoc	1	0	53	Own dog(s)	yes	1	5	25	40	40	Willing to pay every year	120,000 and below	5	2	1	2	2	2	1	2	5	6.32456	40	1	1	1		5
151	2012-08-09	Santa Maria	Lussoc	1	1	35	Own dog(s)	no	0	85	25	50	20	Willing to pay every year	180,001 - 240,001	2	1	1	2	2	1	2	2	5	4.47214	20	2	1	1		2
152	2012-08-09	Santa Maria	Lussoc	1	1	43	Own dog(s)	yes	1	155	175	80	80	Willing to pay every year	120,000 and below	5	1	1	2	0	2	1	0	13.2288	8.94427	40	1	1	1		5
153	2012-08-09	Santa Maria	Lussoc	1	1	60	Own dog(s)	yes	1	85	105	30	50		120,000 and below	7	1	1	2	2	2	2	2	10.247	7.07107	40	1	2	1		2
154	2012-08-09	Saud	Paratong	13	0	35	Own dog(s)	no	1	215	105	10	10	Willing to pay every year	120,000 and below	2	1	1	0	0	0	2	0	10.247	3.16228	20	1	1	1		5
155	2012-08-09	Gabut Sur	1	13	1	47	Own dog(s)	yes	1	195	65	70	40	Willing to pay every year	120,000 and below	6	1	1	2	2	2	1	1	8.06226	6.32456	40	1	2	1		5
156	2012-08-09	Saud	Paratong	13	0	44	Own dog(s)	no	1	85	135	10	20		120,000 and below	7	2	1	2	2	0	2	2	11.6189	4.47214	40	1	2	1		2
157	2012-08-09	Saud	Paratong	13	1	52	Does not own dog(s)		0	45	0	10	0	Willing to pay every year	120,000 and below	6	0	1	0	0	0	2	0	0	0	40	1	2	0		1
158	2012-08-09	Saud	Paratong	13	1	42	Own dog(s)	no	1	155	195	50	50	Willing to pay every year	120,000 and below	7	2	1	2	0	2	1	2	13.9642	7.07107	40	1	2	1		5
159	2012-08-09	Saud	Paratong	13	1	27	Own dog(s)	no	1	195	25	80	20	Willing to pay every year	120,000 and below	5	3	1	2	0	2	2	1	5	4.47214	20	1	1	1		5
160	2012-08-09	Gabut Sur	1	13	1	23	Does not own dog(s)		1	0	5	70	70	Willing to pay every year	120,000 and below	4	0	1	0	0	2	1	2	2.23607	8.3666	20	1	1	0		1
161	2012-08-10	San Lorenzo	Siazon Park	1	1	30	Own dog(s)	no	0	135	135	30	50	Willing to pay every year	120,000 and below	2	1	1	2	2	2	2	2	11.6189	7.07107	20	1	1	1		4
162	2012-08-10	San Lorenzo	Siazon Park	1	0	43	Own dog(s)	no	1	5	5	40	40	Willing to pay every year	120,000 and below	6	1	1	2	2	2	1	2	2.23607	6.32456	40	1	2	1		5
163	2012-08-10	San Bartolome	sitio 1	8	0	66	Does not own dog(s)		0	85	85	10	20	Willing to pay every year	120,000 and below	5	0	1	0	2	0	2	2	9.21954	4.47214	65	1	1	0		4
164	2012-08-10	La Paz	Sitio 5	1	1	64	Own dog(s)	no	1	105	65	0	0	NOT willing to pay every year	120,000 and below	2	1	1	0	0	0	1	0	8.06226	0	40	1	1	1		2
165	2012-08-10	San Bartolome	sitio 1	8	1	39	Own dog(s)	yes	1	105	105	60	20	Willing to pay every year	120,000 and below	5	5	1	2	2	2	1	2	10.247	4.47214	20	1	1	2		5
166	2012-08-10	San Lorenzo	Siazon Park	1	1	59	Does not own dog(s)		1	195	25	10	0		120,000 and below	4	0	1	2	2	0	2	2	5	0	40	1	1	0		4
167	2012-08-10	San Lorenzo	Siazon Park	1	1	39	Own dog(s)	yes		175	175	80	40	Willing to pay every year	120,000 and below	5	4	1	2	2	0	2	0	13.2288	6.32456	20	1	1	2		5
168	2012-08-10	San Bartolome	sitio 1	8	0	42	Does not own dog(s)		1	65	65	70	70	Willing to pay every year		3	0	1	0	0	0	2	0	8.06226	8.3666	40		1	0		4
169	2012-08-10	San Lorenzo	Siazon Park	1	1	35	Own dog(s)	yes	1	195	195	50	50	Willing to pay every year	120,001 - 180,000	5	8	1	2	2	2	1	1	13.9642	7.07107	20	2	1	3		5
170	2012-08-10	San Lorenzo	Siazon Park	1	0	42	Own dog(s)	yes	1	65	65	0	10	Willing to pay every year	120,001 - 180,000	3	1	1	2	0	2	1	2	8.06226	3.16228	40	2	1	1		4
171	2012-08-10	San Lorenzo	Siazon Park	1	1	49	Does not own dog(s)		1	135	155	70	70	Willing to pay every year	120,000 and below	7	0	1	2	0	0	2		12.4499	8.3666	40	1	2	0		4
172	2012-08-10	San Lorenzo	Siazon Park	1	0	50	Own dog(s)	no	1	5	5	30	30		120,000 and below	7	2	1	2	0	0	2	0	2.23607	5.47723	40	1	2	1		5
173	2012-08-10	San Lorenzo	Siazon Park	1	1	58	Does not own dog(s)		1	215	45	30	30	Willing to pay every year	120,001 - 180,000	4	0	1	2	2	2	2	1	6.7082	5.47723	40	2	1	0		2
174	2012-08-10	Pila	Center	1	1	49	Does not own dog(s)		0	65	65	50	20	Willing to pay every year	120,000 and below	6	0	1	2	2	2	1	2	8.06226	4.47214	40	1	2	0		5
175	2012-08-10	Pila	Center	1	1	27	Own dog(s)	yes	1	65	85	70	70	Willing to pay every year	120,000 and below	4	1	1	2	2	2	2	2	9.21954	8.3666	20	1	1	1		5
176	2012-08-10	Pila	Center	1	1	52	Does not own dog(s)		1	215	45	0	0	Willing to pay every year	120,000 and below	4	0	1	2	0	0	2	2	6.7082	0	40	1	1	0		5
177	2012-08-10	La Paz	Sitio 5	1	1	31	Does not own dog(s)		1	45	85	80	80	Willing to pay every year	120,000 and below	5	0	1	0	2	2	2		9.21954	8.94427	20	1	1	0		5
178	2012-08-10	La Paz	Sitio 5	1	1	38	Own dog(s)	yes	1	65	65	60	60	Willing to pay every year	120,001 - 180,000	4	1	1	2	0	2	2	2	8.06226	7.74597	20	2	1	1		4
179	2012-08-10	La Paz	Sitio 5	1	1	67	Does not own dog(s)		1						120,000 and below	1	0	0	0	0	0	2	0			65	1	1	0		1
180	2012-08-10	La Paz	Sitio 5	1	0	64	Does not own dog(s)		1						120,000 and below	6	0	1	0	0	2	1	1			40	1	2	0		5
181	2012-08-10	Pila	Center	1	1	71	Does not own dog(s)		1	0	0	0	0	NOT willing to pay every year	120,000 and below	7	0	1	0	2	0	2	0	0	0	65	1	2	0		1
182	2012-08-10	San Lorenzo	Siazon Park	1	1	49	Own dog(s)	no	1	215	5	20	20	Willing to pay every year	120,000 and below	3	1	1	0	0	0	2	2	2.23607	4.47214	40	1	1	1		5
183	2012-08-10	Pila	Center	1	0	63	Own dog(s)	yes	1	175	175	30	30	Willing to pay every year	120,001 - 180,000	13	4	1	2	2	0	2	0	13.2288	5.47723	40	2	3	2
184	2012-08-10	La Paz	Sitio 5	1	1	22	Does not own dog(s)		1	45	65	50	50	Willing to pay every year	120,000 and below	6	0	1	2	0	2	2	2	8.06226	7.07107	20	1	2	0		5
185	2012-08-10	Pila	Center	1	1	26	Does not own dog(s)		1	65	65	30	30	Willing to pay every year		7	0	1	0	2	2	2	2	8.06226	5.47723	20		2	0		2
186	2012-08-10	San Bartolome	sitio 1	8	1	48	Does not own dog(s)		1	85	85	50	50	Willing to pay every year	120,001 - 180,000	3	0	1	2	2	2	1	2	9.21954	7.07107	40	2	1	0		2
187	2012-08-10	La Paz	Sitio 4	1	1	53	Own dog(s)	yes	1	215	0	50	0	Willing to pay every year	120,000 and below	5	1	1	2	2	2	2	2	0	0	40	1	1	1		5
188	2012-08-10	La Paz	Sitio 4	1	1	33	Does not own dog(s)		1	65	195	50	50	Willing to pay every year	120,001 - 180,000	5	0	1	2	0	0	2	0	13.9642	7.07107	20	2	1	0		4
189	2012-08-10	La Paz	Sitio 4	1	0	54	Does not own dog(s)		1	155	155	80	80	Willing to pay every year	120,000 and below	3	0	1	2	2	2	1	2	12.4499	8.94427	40	1	1	0		4
190	2012-08-10	Pila	Center	1	0	44	Does not own dog(s)		1	175	195	80	80	Willing to pay every year	120,000 and below	3	0	1	2	0	0	2	2	13.9642	8.94427	40	1	1	0		1
191	2012-08-10	La Paz	Sitio 5	1	1	64	Does not own dog(s)		1	195	195	20	10	Not sure	120,000 and below	4	0	1	0	0	0	2	1	13.9642	3.16228	40	1	1	0		1
192	2012-08-10	Pila	Center	1	1	28	Own dog(s)	no	1	195	105	20	30		120,000 and below	7	2	1	0	2	0	2	0	10.247	5.47723	20	1	2	1		4
193	2012-08-10	San Bartolome	sitio 1	8	1	39	Does not own dog(s)		1	5	5	20	20	Willing to pay every year	120,000 and below	6	0	1	2	2	2	1	2	2.23607	4.47214	20	1	2	0		4
194	2012-08-10	San Bartolome	sitio 1	8	0	59	Own dog(s)	no	0	25	25	20	20	Willing to pay every year	120,000 and below	4	1	1	2	0	0	2	1	5	4.47214	40	1	1	1		5
195	2012-08-10	San Bartolome	sitio 1	8	0	27	Own dog(s)	no	1	65	65	70	40	Not sure	120,000 and below	4	1	1	2	0	2	1	2	8.06226	6.32456	20	1	1	1		5
196	2012-08-10	San Bartolome	sitio 1	8	1	36	Own dog(s)	yes	1	65	45	70	70	Willing to pay every year	120,000 and below	3	1	1	2	0	0	1	2	6.7082	8.3666	20	1	1	1		5
197	2012-08-10	Pila	Center	1	1	55	Does not own dog(s)		1	65	85	30	50	Willing to pay every year	120,000 and below	4	0	1	2	2	2	1	2	9.21954	7.07107	40	1	1	0		5
198	2012-08-10	San Bartolome	sitio 1	8	1	60	Own dog(s)	no	0	175	45	80	20	Willing to pay every year	120,000 and below	3	2	1	2	0	2	2	2	6.7082	4.47214	40	1	1	1		5
199	2012-08-10	Pila	Center	1	1	51	Does not own dog(s)		1	5	5	10	10	NOT willing to pay every year	120,000 and below	5	0	1	2	0	2	2	2	2.23607	3.16228	40	1	1	0		5
200	2012-08-10	San Bartolome	sitio 1	8	1	64	Own dog(s)	no	0	135	135	60	30	Willing to pay every year		2	2	1	2	0	0	2	2	11.6189	5.47723	40		1	1		5
201	2012-08-11	Namoroc	Purok 4	11	1	62	Does not own dog(s)		1	105	0	70	0		120,000 and below	3	0	1	2	2	2	1	1	0	0	40	1	1	0		1
202	2012-08-11	San Joaquin	Purok 3	9	0	73	Own dog(s)	yes	0	5	45	50	50	Willing to pay every year	120,000 and below	3	2	1	0	0	0	2	0	6.7082	7.07107	65	1	1	1		4
203	2012-08-11	San Joaquin	Purok 3	9	1	51	Own dog(s)	yes	1	0	25	0	20	Willing to pay every year	120,000 and below	4	3	1	2	2	2	1	2	5	4.47214	40	1	1	1		5
204	2012-08-11	Namoroc	Purok 4	11	0	56	Own dog(s)	yes	1	135	135	50	50	Willing to pay every year	120,000 and below	10	2	1	2	0	0	2	2	11.6189	7.07107	40	1	2	1		5
205	2012-08-11	Namoroc	Purok 4	11	0	58	Own dog(s)	yes	1	25	25	70	0	Willing to pay every year	120,000 and below	2	4	1	0	0	0	2	0	5	0	40	1	1	2		5
206	2012-08-11	Namoroc	Purok 4	11			Own dog(s)	yes		175	175	0	10	Willing to pay every year			1	1	0					13.2288	3.16228				1		4
207	2012-08-11	Namoroc	Purok 4	11	1	37	Does not own dog(s)		1	25	25	20	20		120,000 and below	2	0	1	0	0	0	2	2	5	4.47214	20	1	1	0		5
208	2012-08-11	San Joaquin	Purok 3	9	0	58	Own dog(s)	yes	1	25	45	10	20		120,000 and below	5	5	1	0	0	2	1	2	6.7082	4.47214	40	1	1	2		5
209	2012-08-11	Namoroc	Purok 4	11	1	31	Own dog(s)	yes	1	175	65	30	30	Willing to pay every year	120,000 and below	7	5	1	2	0	0	2	0	8.06226	5.47723	20	1	2	2		5
210	2012-08-11	Cabaroan	Purok 3	6	1	41	Own dog(s)	yes	1	155	0	60	0	NOT willing to pay every year	120,001 - 180,000	4	1	1	0	0	0	3	0	0	0	40	2	1	1		5
211	2012-08-11	San Joaquin	Purok 3	9	0	66	Own dog(s)	yes	1	5	25	20	10	Willing to pay every year	120,001 - 180,000	8	1	1	2	2	2	1	2	5	3.16228	65	2	2	1		5
212	2012-08-11	San Joaquin	Purok 3	9	0	43	Does not own dog(s)		0	175	215	80	100	Willing to pay every year	120,000 and below	5	0	1	2	2	0	1	2	14.6629	10	40	1	1	0		5
213	2012-08-11	San Joaquin	Purok 3	9	1	38	Own dog(s)	no	1	5	25	60	40	Willing to pay every year	120,000 and below	6	1	1	1	0	0	2	0	5	6.32456	20	1	2	1		5
214	2012-08-11	San Joaquin	Purok 3	9	1	42	Own dog(s)	yes	0	65	65	10	0		120,000 and below	4	2	1	1	2	2	1	2	8.06226	0	40	1	1	1		5
215	2012-08-11	Namoroc	Purok 4	11	1	83	Does not own dog(s)		0	105	85	40	50		120,000 and below	2	0	1	1	2	2	2	2	9.21954	7.07107	65	1	1	0		1
216	2012-08-11	Cabaroan	Purok 3	6	1	65	Own dog(s)	yes	0	175	250	30	30	Willing to pay every year	180,001 - 240,001	3	2	1	2	2	2	3	0	15.8114	5.47723	65	2	1	1		5
217	2012-08-11	Namoroc	Purok 4	11	1	60	Does not own dog(s)		1	135	5	0	50		120,000 and below	4	0	1	2	2	2	2	2	2.23607	7.07107	40	1	1	0		4
218	2012-08-11	Namoroc	Purok 4	11	0	48	Own dog(s)	yes	1	155	0	70	0	NOT willing to pay every year	120,000 and below	6	6	1	0	0	0	2	2	0	0	40	1	2	2		1
219	2012-08-11	Namoroc	Purok 4	11	1	26	Own dog(s)	yes	1	135	25	50	40	Willing to pay every year	120,000 and below	4	1	1	2	2	2	2	2	5	6.32456	20	1	1	1		5
220	2012-08-11	Cabaroan	Purok 3	6	0	43	Own dog(s)	no	1	215	155	30	30	Willing to pay every year	120,000 and below	4	1	1	2	2	2	2	0	12.4499	5.47723	40	1	1	1		5
221	2012-08-11	Cabaroan	Purok 3	6	1	39	Own dog(s)	no	1	135	135	10	10	Willing to pay every year	120,000 and below	5	2	1	2	2	2	2	2	11.6189	3.16228	20	1	1	1		5
222	2012-08-11	Cabaroan	Purok 3	6	1	47	Own dog(s)	no	1	45	45	20	30	Willing to pay every year	120,001 - 180,000	6	1	1	2	2	0	1	2	6.7082	5.47723	40	2	2	1		5
223	2012-08-11	San Joaquin	Purok 3	9	1	29	Own dog(s)	don't know	1	155	175	50	50	Willing to pay every year	120,000 and below	6	1	1	2	2	2	2	2	13.2288	7.07107	20	1	2	1		5
224	2012-08-11	Cabaroan	Purok 3	6	1	37	Own dog(s)	yes	1	85	65	70	70	Not sure	120,000 and below	4	3	1	2	0	2	2	2	8.06226	8.3666	20	1	1	1		4
225	2012-08-11	Cabaroan	Purok 3	6	1	31	Own dog(s)	no	1	175	175	30	30		120,000 and below	5	1	1	0	0	2	1	2	13.2288	5.47723	20	1	1	1		5
226	2012-08-11	Cabaroan	Purok 3	6	1	84	Own dog(s)	no	1	45	65	40	20	Willing to pay every year	120,000 and below	10	1	1	2	0	0	2	2	8.06226	4.47214	65	1	2	1		5
227	2012-08-11	Cabaroan	Purok 3	6	1	52	Does not own dog(s)		1	155	215	30	50		120,001 - 180,000	2	0	1	2	0	0	2	2	14.6629	7.07107	40	2	1	0		2
228	2012-08-11	San Joaquin	Purok 3	9	1	43	Own dog(s)	no	1	215	0	60	30	NOT willing to pay every year		4	2	1	2	2	2	2	2	0	5.47723	40		1	1		5
229	2012-08-11	San Joaquin	Purok 3	9	1	45	Own dog(s)	no	1	5	25	20	20	Willing to pay every year	120,000 and below	4	3	1	2	2	2	3	2	5	4.47214	40	1	1	1		5
230	2012-08-11	Cabaroan	Purok 3	6	1	50	Own dog(s)	no	0	5	25	70	70		120,000 and below	8	2	1	1	2	2	2	2	5	8.3666	40	1	2	1		4
231	2012-08-13	San Pablo	Purok 5	8	0	23	Own dog(s)	yes	0	45	85	40	50	Willing to pay every year	180,001 - 240,001	3	2	1	0	2	2	2	0	9.21954	7.07107	20	2	1	1		5
232	2012-08-13	San Pablo	Purok 5	8	1	85	Own dog(s)	yes	0	215	45	70	20	Willing to pay every year	120,000 and below	5	1	0	0	0	0	2	0	6.7082	4.47214	65	1	1	1		4
233	2012-08-13	San Pedro	Purok 5	12	0	37	Does not own dog(s)		1	65	500	30	100	Willing to pay every year	120,000 and below	6	0	1	2	2	0	2	2	22.3607	10	20	1	2	0		5
234	2012-08-13	San Pedro	Purok 5	12	0	24	Own dog(s)	no	0	45	65	80	50		120,001 - 180,000	3	2	1	2	2	2	2	2	8.06226	7.07107	20	2	1	1		2
235	2012-08-13	San Pedro	Purok 5	12	1	47	Own dog(s)	no	1	45	45	0	10	NOT willing to pay every year	120,000 and below	5	1	1	2	2	2	2	2	6.7082	3.16228	40	1	1	1		1
236	2012-08-13	Cabulalaan	Crystal	12	1	37	Own dog(s)	no	1	175	195	40	40	Willing to pay every year	120,000 and below	4	1	1	2	2	2	2	2	13.9642	6.32456	20	1	1	1		5
237	2012-08-13	Cabulalaan	Crystal	12	1	70	Own dog(s)	yes	1	25	45	70	70	Willing to pay every year	120,000 and below	6	1	1	2	0	2	2	0	6.7082	8.3666	65	1	2	1		5
238	2012-08-13	Cabulalaan	Crystal	12	1	33	Does not own dog(s)		0	135	175	50	80	Willing to pay every year	120,000 and below	4	0	1	2	2	2	2	2	13.2288	8.94427	20	1	1	0		5
239	2012-08-13	Cabulalaan	Crystal	12	1	47	Does not own dog(s)		1	85	85	0	40	Not sure	120,000 and below	5	0	1	2	2	0	2	0	9.21954	6.32456	40	1	1	0		1
240	2012-08-13	San Pablo	Purok 5	8	0	47	Own dog(s)	yes	1	65	65	30	30	Willing to pay every year	420,001 and above	3	4	1	2	2	2	2	2	8.06226	5.47723	40	2	1	2		1
241	2012-08-13	San Pedro	Purok 5	12	1	24	Does not own dog(s)		1	65	65	70	60	Willing to pay every year	120,000 and below	5	0	1	2	0	0	1	1	8.06226	7.74597	20	1	1	0		4
242	2012-08-13	San Pedro	Purok 5	12	1	62	Own dog(s)	no	1	215	45	0	0	Willing to pay every year	120,000 and below	3	1	1	2	2	0	2	2	6.7082	0	40	1	1	1
243	2012-08-13	San Pablo	Purok 5	8	1	49	Own dog(s)	yes	1	155	135	30	30	Willing to pay every year	120,001 - 180,000	4	2	1	2	2	2	2	2	11.6189	5.47723	40	2	1	1		5
244	2012-08-13	San Pablo	Purok 5	8	0	45	Does not own dog(s)		1	85	105	70	50	Willing to pay every year	120,000 and below	5	0	1	0	0	0	2	0	10.247	7.07107	40	1	1	0		5
245	2012-08-13	Cabulalaan	Crystal	12	1	23	Does not own dog(s)		1	215	155	30	30	Willing to pay every year	120,000 and below	5	0	1	1	2	2	2	2	12.4499	5.47723	20	1	1	0		1
246	2012-08-13	Cabulalaan	Crystal	12	0	50	Own dog(s)	no	1	175	195	20	20	Willing to pay every year	120,000 and below	3	6	1	2	0	0	2	1	13.9642	4.47214	40	1	1	2		5
247	2012-08-13	Cabulalaan	Crystal	12	1	49	Does not own dog(s)		1	135	500	50	300	Willing to pay every year	120,000 and below	8	0	1	2	0	0	1	2	22.3607	17.3205	40	1	2	0		1
248	2012-08-13	Cabulalaan	Crystal	12	1	69	Does not own dog(s)		0	155	135	10	30	Willing to pay every year	120,000 and below	4	0	1	2	2	2	3	2	11.6189	5.47723	65	1	1	0		1
249	2012-08-13	San Pedro	Purok 5	12	1	42	Own dog(s)	yes	1	105	105	40	40		360,001 - 420,000	4	2	1	0	2	2	2	2	10.247	6.32456	40	2	1	1		5
250	2012-08-13	San Pedro	Purok 5	12	0	27	Does not own dog(s)		1	0	0	50	0	NOT willing to pay every year	120,000 and below	5	0	1	0	0	0	3	1	0	0	20	1	1	0		3
251	2012-08-13	San Pedro	Purok 5	12	1	27	Does not own dog(s)		1	175	175	70	60	Willing to pay every year	120,000 and below	7	0	1	0	0	2	2	2	13.2288	7.74597	20	1	2	0		5
252	2012-08-13	San Pedro	Purok 5	12	0	62	Does not own dog(s)		1	215	215	20	20	Willing to pay every year	120,000 and below	3	0	1	2	2	2	1	2	14.6629	4.47214	40	1	1	0		5
253	2012-08-13	San Pablo	Purok 5	8	0	79	Own dog(s)	yes	1	5	25	20	20	Willing to pay every year	120,000 and below	2	2	1	0	0	0	2	0	5	4.47214	65	1	1	1		5
254	2012-08-13	Valdez	Purok 2	15	1	44	Own dog(s)	yes	1	215	155	40	40		120,000 and below	2	1	1	1	0	2	2	0	12.4499	6.32456	40	1	1	1		4
255	2012-08-13	San Pablo	Purok 5	8	0	69	Does not own dog(s)		0	155	25	10	0	Willing to pay every year	120,000 and below	3	0	1	2	2	2	2	2	5	0	65	1	1	0		5
256	2012-08-13	Cabulalaan	Crystal	12	1	59	Does not own dog(s)		1	155	135	60	10	NOT willing to pay every year	120,000 and below	3	0	1	2	2	2	2	2	11.6189	3.16228	40	1	1	0		1
257	2012-08-13	Valdez	Purok 2	15	1	60	Does not own dog(s)		1	175	105	80	50	Willing to pay every year	120,000 and below	2	0	1	2	2	2	1	2	10.247	7.07107	40	1	1	0		1
258	2012-08-13	Valdez	Purok 2	15	0	22	Does not own dog(s)		1	85	195	50	150	Willing to pay every year	420,001 and above	7	0	1	2	2	2	2	2	13.9642	12.2475	20	2	2	0		4
259	2012-08-13	Valdez	Purok 2	15	1	28	Own dog(s)	yes	1	175	195	30	60	Willing to pay every year	120,000 and below	3	1	1	1	0	2	1	1	13.9642	7.74597	20	1	1	1		5
260	2012-08-13	Valdez	Purok 2	15	1	79	Does not own dog(s)		1	215	0	70	0	Willing to pay every year	120,000 and below	5	0	1	2	2	2	2	2	0	0	65	1	1	0		5
261	2012-08-13	Valdez	Purok 2	15	0	67	Own dog(s)	yes	0	155	105	50	10		120,000 and below	2	1	1	0	2	0	1	2	10.247	3.16228	65	1	1	1		5
262	2012-08-13	Valdez	Purok 2	15	0	70	Own dog(s)	yes	1	135	135	80	0	NOT willing to pay every year	120,000 and below	2	1	1	0	2	2	1	2	11.6189	0	65	1	1	1		4
263	2012-08-13	San Pedro	Purok 5	12	0	40	Own dog(s)	no	1	85	0	50	0	NOT willing to pay every year	120,000 and below	5	1	1	2	2	0	2	2	0	0	40	1	1	1		5
264	2012-08-13	Valdez	Purok 2	15	1	30	Own dog(s)	yes	1	175	195	80	50		120,001 - 180,000	15	2	1	2	2	0	2	0	13.9642	7.07107	20	2	3	1		5
265	2012-08-13	Valdez	Purok 2	15	1	30	Own dog(s)	no	1	5	25	80	50		120,000 and below	2	1	1	2	2	2	2	2	5	7.07107	20	1	1	1		5
266	2012-08-13	San Pablo	Purok 5	8	1	66	Own dog(s)	yes	1	45	5	60	10	Willing to pay every year	120,000 and below	4	1	1	2	2	0	1	2	2.23607	3.16228	65	1	1	1		3
267	2012-08-13	San Pablo	Purok 5	8	1	51	Does not own dog(s)		1	0	0	20	30	NOT willing to pay every year	120,000 and below	9	0	1	1	2	2	2	2	0	5.47723	40	1	2	0		1
268	2012-08-13	San Pablo	Purok 5	8	1	56	Own dog(s)	yes	0	215	195	70	70	Willing to pay every year	120,000 and below	3	2	1	2	2	2	1	2	13.9642	8.3666	40	1	1	1		2
269	2012-08-13	Valdez	Purok 2	15	0	84	Does not own dog(s)		0	0	0	0	0	NOT willing to pay every year	120,001 - 180,000	2	0	0	0	0	0	3	0	0	0	65	2	1	0		2
270	2012-08-13	Cabulalaan	Crystal	12	0	64	Own dog(s)	yes	0	85	45	0	10		120,000 and below	3	1	1	2	2	2	2	2	6.7082	3.16228	40	1	1	1		5
271	2012-08-14	Fortuna	Kappia	2	0	62	Does not own dog(s)		1	105	105	40	40	Willing to pay every year	120,000 and below	4	0	1	2	0	0	2	2	10.247	6.32456	40	1	1	0		2
272	2012-08-14	Fortuna	Kappia	2	0	32	Does not own dog(s)		1	155	175	60	60	Willing to pay every year	120,000 and below	8	0	1	0	2	0	1	1	13.2288	7.74597	20	1	2	0		4
273	2012-08-14	Fortuna	Kappia	2	1	36	Own dog(s)	no	1	195	45	50	60	Willing to pay every year	120,000 and below	6	1	1	0	0	2	2	0	6.7082	7.74597	20	1	2	1		4
274	2012-08-14	Balioeg	Lading	14	0	59	Own dog(s)	no	1	215	45	10	10		120,000 and below	4	2	1	0	2	2	2	0	6.7082	3.16228	40	1	1	1		5
275	2012-08-14	Fortuna	Kappia	2	1	49	Own dog(s)	no	1	155	105	30	0		120,000 and below	5	1	1	2	0	0	2	2	10.247	0	40	1	1	1		5
276	2012-08-14	Balioeg	Lading	14	0	25	Own dog(s)	no	1	215	25	0	0	Willing to pay every year	120,000 and below	8	4	1	0	0	0	2	0	5	0	20	1	2	2		5
277	2012-08-14	Balioeg	Lading	14	0	58	Own dog(s)	no	1	105	85	30	60	Willing to pay every year	120,000 and below	3	2	1	2	2	0	1	2	9.21954	7.74597	40	1	1	1		5
278	2012-08-14	Balioeg	Lading	14	1	72	Own dog(s)	no	0	65	65	80	10	Willing to pay every year	120,001 - 180,000	3	1	1	0	0	0	2	0	8.06226	3.16228	65	2	1	1		5
279	2012-08-14	Fortuna	Kappia	2	1	47	Own dog(s)	yes	1	195	250	50	50	Willing to pay every year	300,001 - 360,000	9	1	1	2	2	0	1	2	15.8114	7.07107	40	2	2	1		5
280	2012-08-14	Bagut	Madupayas	17	1	68	Does not own dog(s)		0	155	215	0	100	Willing to pay every year	120,000 and below	1	0	1	2	2	2	2	2	14.6629	10	65	1	1	0		1
281	2012-08-14	Balioeg	Lading	14	0	53	Own dog(s)	no	1	155	65	30	10		120,000 and below	4	2	1	0	0	0	2	1	8.06226	3.16228	40	1	1	1		5
282	2012-08-14	Bagut	Madupayas	17	1	50	Does not own dog(s)		1	25	300	80	100	Willing to pay every year	240,001 - 300,000	6	0	1	2	2	2	1	2	17.3205	10	40	2	2	0		3
283	2012-08-14	Balioeg	Lading	14	0	26	Own dog(s)	don't know	1	85	25	60	30		120,000 and below	3	2	1	2	2	2	1	2	5	5.47723	20	1	1	1		5
284	2012-08-14	Balioeg	Lading	14	1	28	Own dog(s)	yes	1	45	25	20	20	Willing to pay every year	120,000 and below	3	1	1	2	2	1	2	2	5	4.47214	20	1	1	1
285	2012-08-14	Balioeg	Lading	14	0	25	Own dog(s)	no	1	25	0	50	0		120,000 and below	4	1	1	0	0	0	2	0	0	0	20	1	1	1		5
286	2012-08-14	Balioeg	Lading	14	0	69	Own dog(s)	no	1	175	85	40	50	Willing to pay every year	120,000 and below	3	1	1	2	2	2	2	2	9.21954	7.07107	65	1	1	1		2
287	2012-08-14	Balioeg	Lading	14	1	82	Own dog(s)	yes	0	135	135	0	10	Willing to pay every year	120,000 and below	2	2	1	0	0	0	2	2	11.6189	3.16228	65	1	1	1		5
288	2012-08-14	Bagut	Madupayas	17	0	70	Does not own dog(s)		1	195	195	80	80		120,000 and below	1	0	1	2	0	2	2	0	13.9642	8.94427	65	1	1	0		5
289	2012-08-14	Bagut	Madupayas	17	1	42	Own dog(s)	yes	1	175	135	10	20	Willing to pay every year	120,000 and below	3	5	1	2	0	0	2	2	11.6189	4.47214	40	1	1	2		4
290	2012-08-14	Fortuna	Kappia	2	0	47	Own dog(s)	no	1	5	25	30	30	Willing to pay every year	120,000 and below	4	1	1	0	0	0	2	0	5	5.47723	40	1	1	1		5
291	2012-08-14	Bagut	Madupayas	17	1	73	Does not own dog(s)		1	65	105	70	20	Willing to pay every year	120,000 and below	1	0	1	2	2	0	2	2	10.247	4.47214	65	1	1	0		1
292	2012-08-14	Fortuna	Kappia	2	1	66	Does not own dog(s)		0	195	65	70	70	Willing to pay every year	120,000 and below	1	0	1	2	2	2	2	2	8.06226	8.3666	65	1	1	0		5
293	2012-08-14	Bagut	Madupayas	17	0	43	Does not own dog(s)		1	85	105	80	80	Willing to pay every year	120,000 and below	4	0	1	2	0	2	1	2	10.247	8.94427	40	1	1	0		5
294	2012-08-14	Bagut	Madupayas	17	0	78	Does not own dog(s)		1	45	0	10	0	Willing to pay every year	120,000 and below	3	0	1	2	0	0	2	0	0	0	65	1	1	0		4
295	2012-08-14	Bagut	Madupayas	17	0	41	Own dog(s)	no	1	105	65	40	20	Willing to pay every year	120,000 and below	7	1	1	2	0	0	2	2	8.06226	4.47214	40	1	2	1		5
296	2012-08-14	Bagut	Madupayas	17	1	67	Does not own dog(s)		0	85	0	60	60	NOT willing to pay every year	120,000 and below	5	0	1	0	0	0	2	0	0	7.74597	65	1	1	0		4
297	2012-08-14	Fortuna	Kappia	2	1	24	Own dog(s)	no	1	215	105	0	10		120,000 and below	9	4	1	2	0	2	1	2	10.247	3.16228	20	1	2	2		5
298	2012-08-14	Fortuna	Kappia	2	1	31	Does not own dog(s)		1	85	85	20	20	Willing to pay every year	120,000 and below	6	0	1	2	2	0	2	2	9.21954	4.47214	20	1	2	0		1
299	2012-08-14	Fortuna	Kappia	2	1	20	Does not own dog(s)		1	65	65	40	40	Willing to pay every year		6	0	1	2	0	0	2	2	8.06226	6.32456	20		2	0		4
300	2012-08-14	Bagut	Madupayas	17	1	55	Own dog(s)	no	1	195	175	70	70		120,000 and below	3	1	1	0	2	2	2	1	13.2288	8.3666	40	1	1	1		5

## Sheet: Code book
Variable	varname	code	Note
ID	id
Municipality	munic
	Bacarra	12
	Badoc	13
	Banna	14
	Batac	15
	Burgos	16
	Dingras	17
	Laoag City*	1
	Marcos	2
	Pagudpud	3
	Paoay	4
	Pasuquin	5
	Piddig	6
	Pinili	7
	San Nicolas	8
	Sarrat	9
	Solsona	10
	Vintar	11
Characteristics
Age	age		original (continuous)
Age	agecat4		Categorized
20 to 39*		20
40 to 64		40
≥ 65		65
missing		(Blank)
Gender	14Sex
Male*		0
Female		1
Employment status	hhemployed
Unemployed *		0
Employed		1
missing		(Blank)
Dog ownership status	hhowndog
Does not own dog(s) *		Does not own dog(s)
Own dog(s)		Own dog(s)
missing		(Blank)
Total no. of household members	hhtotal		Original
Total no. of household members	hhtotalcat		Categorized
1 to 5*		1
6 to 10		2
≥ 11		3
missing		(Blank)
Total number of dogs	_1dogstotal		Original (continuous)
Total number of dogs	hhdogstotalcat		Categorized
No dog(s)*		0
1 to 3		1
4 to 6		2
≥ 7		3
Household Income	_hhincome		Original
120,000 and below		120,000 and below
120,001 – 180,000		120,001 – 180,000
180,001 – 240,001		180,001 – 240,001
240,001 – 300,000		240,001 – 300,000
300,001 – 360,000		300,001 – 360,000
360,001 – 420,000		360,001 – 420,000
420,001 and above		420,001 and above
Household Income	incomedam2		Categorized
120,000 and below*		1
120,001 and above		2
Rabies knowledge questions
Ever heard of rabies	heardrab
No		0
Yes		1
What are the signs of rabies in dogs?	rabsigndog
Don’t know*		0
Limited recognition		1
Adequate recognition		2
How does a person get rabies?	howpersonrab
Don’t know*		0
Limited recognition		1
Adequate recognition		2
What are the signs of rabies in person?	rabsignperson
Don’t know*		0
Limited recognition		1
Adequate recognition		2
Have you ever known anyone who had rabies?	knowpersonrab
Yes		1
No		2
Don’t know		3
What happens to most people who become ill with rabies?	personillrab
Don’t know*		0
Limited recognition		1
Adequate recognition		2
I like dogs very much	sec83ilikedogs
Strongly Disagree		1
Slightly Disagree		2
Unsure		3
Slightly Agree		4
Strongly Agree		5
missing		(Blank)
Are you willing to pay the stated amount every year?	wtpeachyr
Yes *		Willing to pay every year
No		NOT willing to pay every year
Not Sure		Not sure
WTP for:
Vaccination (bidding start)	_1wtpvaccinations
Vaccination (bidding finish)	_1wtpvaccinationf		original scale
Registration (bidding start)	_2wtpregistrations
Registration (bidding finish)	_2wtpregistrationf		original scale
WTP for vac and reg (sqrt transformed)
Vaccination (bidding finish)	sqrtWTPvaccineF		transformed scale
Registration(bidding finish)	sqrtWTPregistrationF		transformed scale
